# Supplementary material for: Nucleocapsid Protein (N) of Peste des petits ruminants Virus (PPRV) Interacts with Cellular Phosphatidylinositol-3-Kinase (PI3K) Complex-I and Induces Autophagy
Source: Viruses. 2023 Aug 24;15(9):1805. doi: 10.3390/v15091805 (PMC10536322; doi:10.3390/v15091805)
Supplement: Supplementary file 1 [file viruses-15-01805-s001.zip]

Archive with 1 entries (1 files):
- viruses-2545917-supplementary.pdf
